# Supplementary material for: Ultrasonic vocalization of pup and adult fat-tailed gerbils (Pachyuromys duprasi)
Source: PLoS One. 2019 Jul 29;14(7):e0219749. doi: 10.1371/journal.pone.0219749 (PMC6663002; doi:10.1371/journal.pone.0219749)
Supplement: S1 Table — (XLS) [file pone.0219749.s001.xls]

## Sheet: Data_juv_ad
Animal ID	Age	note composition	contour shape	duration	peak freq(mean)	bandw(mean)	f0 beg	f0 end	f0 max	f0 min
131	juv	1-note	flat	0.0602	49500	2200	49100	46800	50200	46800
131	juv	1-note	chevron	0.0686	54000	3000	49100	45300	55100	45700
131	juv	1-note	chevron	0.0802	53200	3000	49800	45700	54300	45700
131	juv	1-note	chevron	0.0923	53200	3300	51000	45700	54300	45700
131	juv	1-note	chevron	0.0645	54300	2600	51000	47200	55500	47200
132	juv	1-note	flat	0.016	52500	1800	51300	51700	53200	51300
132	juv	1-note	flat	0.0317	55500	3000	51300	53200	56600	51300
132	juv	1-note	chevron	0.0745	56200	3700	53200	50600	57300	51000
132	juv	1-note	flat	0.0668	54000	2200	52100	49500	54700	49500
132	juv	1-note	chevron	0.0533	54300	3000	51700	49800	55500	49500
133	juv	1-note	flat	0.0341	50600	1800	49800	49800	51300	49800
133	juv	1-note	flat	0.0557	50200	1800	49100	48300	51000	48300
133	juv	1-note	flat	0.0298	52100	1800	49800	51000	53200	49800
151	juv	1-note	flat	0.0213	55500	1800	55500	53200	56200	53200
151	juv	1-note	flat	0.0195	52500	2200	52800	51000	53200	51300
151	juv	1-note	flat	0.0393	54300	2200	52800	52500	55100	52500
151	juv	1-note	flat	0.0391	52800	1800	51000	50200	53600	50200
22	juv	1-note	flat	0.061	51000	3300	49100	47200	52100	47200
22	juv	1-note	flat	0.0178	52100	2200	50200	52800	52800	50200
22	juv	1-note	flat	0.0335	51300	3000	52500	48000	52100	46800
22	juv	1-note	flat	0.0116	51700	2600	49800	53200	53200	50200
22	juv	1-note	flat	0.035	49100	4800	52500	47200	52100	47200
22	juv	1-note	chevron	0.0642	57700	1800	48300	55800	57700	48300
22	juv	1-note	downward	0.0248	50600	3700	51700	47200	52500	47200
22	juv	2-note down	flat	0.0669	35600	1800	48300	33700	58800	33700
22	juv	1-note	flat	0.0192	49800	3700	52100	46800	51700	46100
22	juv	1-note	flat	0.015	50200	4100	48000	52800	52800	47600
22	juv	1-note	downward	0.0312	49800	4500	52800	45300	52800	45300
22	juv	1-note	flat	0.0134	47600	1800	47600	46800	48700	47200
22	juv	1-note	flat	0.1191	51000	2200	48700	45300	52100	45300
22	juv	1-note	chevron	0.0759	50600	4500	46100	46500	57000	46100
22	juv	1-note	flat	0.0703	51000	3300	48000	46100	51700	46100
22	juv	1-note	flat	0.0193	51000	2600	48700	52100	52100	49100
22	juv	1-note	downward	0.0361	50600	3700	52100	46100	52100	46100
22	juv	1-note	flat	0.0074	51000	2200	49800	51300	51300	49500
22	juv	1-note	flat	0.0362	49500	4100	51300	46800	51300	46800
22	juv	1-note	flat	0.0085	51000	2600	49100	52800	52800	49100
22	juv	1-note	flat	0.0322	50200	3700	52100	46800	52100	46500
22	juv	1-note	flat	0.0385	50200	2200	48300	47200	51300	47200
22	juv	1-note	flat	0.0268	49500	2200	49800	48300	49500	46800
22	juv	1-note	flat	0.0046	37100	2200	37800	35600	37800	35200
22	juv	1-note	flat	0.03	49100	1800	48300	46500	49800	46100
22	juv	1-note	flat	0.0352	49100	2200	49100	46500	49100	46800
22	juv	1-note	flat	0.0323	50200	3300	51000	46500	50600	46800
22	juv	1-note	flat	0.0103	50600	1800	49800	48700	50200	49100
24	juv	1-note	chevron	0.0353	48000	2600	45300	43500	49100	42700
24	juv	3-note up-down	chevron	0.0791	50600	2600	44600	34800	58100	34800
24	juv	1-note	chevron	0.0747	51000	3000	43500	42700	52100	42700
24	juv	1-note	chevron	0.1059	52100	2600	35600	41600	51700	35200
24	juv	1-note	chevron	0.1095	56200	2200	35600	42300	57000	36000
24	juv	1-note	chevron	0.0905	51000	2600	42000	42000	51300	42000
24	juv	1-note	complex	0.1343	47600	3700	36000	42700	54300	36000
24	juv	1-note	complex	0.132	53200	6300	36300	41200	58100	36300
24	juv	1-note	chevron	0.1007	53600	6000	35600	40100	55500	35600
24	juv	3-note up-down	chevron	0.1142	50600	2200	36000	34800	58100	34800
24	juv	2-note up	chevron	0.0813	49500	2600	36300	54000	58100	36700
24	juv	1-note	chevron	0.0723	49800	4100	42300	42000	50600	42300
24	juv	1-note	flat	0.006	36000	1800	36300	34100	36300	34100
24	juv	1-note	chevron	0.0788	50600	2600	36300	42300	51300	36000
24	juv	1-note	flat	0.0057	37100	1800	36000	37500	37500	36000
24	juv	1-note	flat	0.0459	46500	3700	42000	42000	47200	42300
24	juv	2-note up	flat	0.04	44600	2200	43500	55500	58500	42300
24	juv	1-note	chevron	0.0673	50600	2200	36000	42300	51300	36300
24	juv	2-note up	chevron	0.0715	50200	2200	43500	55800	58100	42300
24	juv	1-note	flat	0.0454	46500	2600	44200	42700	47600	42700
24	juv	1-note	flat	0.046	36700	1800	37100	35200	36700	34800
24	juv	2-note up	chevron	0.0688	50600	2200	40500	55800	57000	41200
24	juv	3-note up-down	chevron	0.0874	49500	2600	35600	34500	57700	34500
24	juv	1-note	flat	0.0188	37100	2200	35200	37800	37800	35600
24	juv	2-note down	flat	0.0278	36700	2200	57000	34500	57000	34800
24	juv	1-note	flat	0.0091	36700	2200	36300	37500	37500	36000
24	juv	2-note down	flat	0.049	57700	2200	57700	34800	58100	35200
24	juv	3-note up-down	chevron	0.076	50600	3000	43100	34800	57700	34100
24	juv	3-note up-down	chevron	0.0892	51000	2600	35600	34500	57700	34500
24	juv	3-note up-down	chevron	0.1075	50200	2200	35600	34500	58100	34500
24	juv	3-note up-down	chevron	0.1038	52500	4800	35200	34800	58100	34800
24	juv	3-note up-down	chevron	0.0915	51300	3300	36700	34100	58100	34500
24	juv	3-note up-down	chevron	0.0975	51300	3300	36300	34800	57300	34800
24	juv	2-note up	chevron	0.067	49500	2200	42700	56200	57700	42000
24	juv	3-note up-down	chevron	0.0992	50200	3000	43500	34800	57700	34500
24	juv	3-note up-down	chevron	0.0843	50600	2600	43800	34500	58100	34500
24	juv	3-note up-down	flat	0.0778	36700	2200	36300	34500	56600	34800
24	juv	multi-note	chevron	0.1049	51700	3300	35600	33700	60700	33700
24	juv	multi-note	chevron	0.0868	48700	3000	36000	33700	60000	34500
24	juv	3-note up-down	chevron	0.0996	49800	2200	43100	34500	58100	34100
24	juv	2-note up	chevron	0.098	51300	3300	36000	48700	57700	36000
24	juv	3-note up-down	chevron	0.0853	51000	3000	43500	33000	57300	32600
24	juv	3-note up-down	chevron	0.083	49800	2200	43500	34100	58500	33700
24	juv	3-note up-down	downward	0.0439	44600	1800	43500	34100	58500	34500
71	juv	1-note	flat	0.0449	51300	2200	49500	49500	52100	49500
71	juv	1-note	flat	0.0106	51700	3300	49100	53600	53600	49500
71	juv	1-note	downward	0.0214	52100	4100	54000	47600	54000	48000
71	juv	1-note	flat	0.0067	51300	2200	49800	52100	52100	49800
71	juv	1-note	flat	0.0153	51700	3000	53200	48300	53200	48300
71	juv	1-note	flat	0.0386	50200	1800	49100	49100	50600	48700
71	juv	1-note	flat	0.0339	50200	1800	49100	49100	51000	49100
72	juv	1-note	flat	0.026	50200	1800	49800	47200	51000	47600
72	juv	1-note	flat	0.009	52500	2200	51700	54000	54000	51700
72	juv	2-note up	chevron	0.0365	52800	3300	34500	50200	54300	32600
72	juv	3-note down-up	chevron	0.0585	52800	5200	50200	48300	58500	30700
72	juv	3-note down-up	chevron	0.0661	58800	2600	50600	46800	59600	30700
72	juv	3-note down-up	chevron	0.0875	52800	4800	49100	45000	55500	30300
72	juv	1-note	chevron	0.0775	52500	4500	47200	46100	53200	45700
72	juv	1-note	chevron	0.0595	54300	5600	48000	46500	54700	46500
72	juv	1-note	chevron	0.044	51700	3000	48300	46100	52100	46100
72	juv	1-note	flat	0.0115	48700	2600	49100	47200	49100	47600
72	juv	1-note	flat	0.0173	48700	1800	49100	47200	49100	47200
72	juv	1-note	flat	0.0169	50600	1800	50600	49800	50600	49800
72	juv	1-note	flat	0.0447	52100	2600	50600	50600	52500	50600
72	juv	multi-note	upward	0.0318	37100	2600	52500	41200	60300	36000
72	juv	1-note	downward	0.0145	58800	3000	59600	51300	59600	51300
72	juv	1-note	flat	0.0067	52800	1800	52500	52800	52800	52500
72	juv	1-note	flat	0.0117	52500	2600	53600	50600	53600	50600
72	juv	1-note	flat	0.0305	52500	2200	52100	51300	53200	51700
72	juv	1-note	chevron	0.0426	58500	2600	52500	50200	58800	50200
72	juv	1-note	flat	0.0315	51300	1800	51000	50200	52100	49800
72	juv	1-note	chevron	0.0481	54000	4500	51000	49800	55500	49500
72	juv	1-note	flat	0.0286	53200	2200	53200	52100	53600	52100
72	juv	3-note down-up	chevron	0.0517	53200	3300	52100	47600	54300	33300
72	juv	1-note	flat	0.036	54300	3000	52800	52500	55500	52100
72	juv	2-note up	flat	0.0391	34800	3300	34100	51000	53600	33000
72	juv	1-note	flat	0.0213	52800	1800	51000	52500	52800	51700
72	juv	1-note	flat	0.0098	52500	1800	51700	52500	52500	51300
72	juv	1-note	flat	0.0108	51700	1800	52100	51000	51700	51300
72	juv	1-note	flat	0.0054	53600	1800	52800	54000	54000	52500
72	juv	1-note	flat	0.0126	53600	3700	54700	50200	54700	50200
72	juv	1-note	downward	0.0075	62600	3300	63700	59600	63700	59200
101	juv	2-note down	flat	0.0574	37800	3000	51700	36700	62600	35600
101	juv	2-note down	upward	0.06	45300	2200	51300	43500	54300	30700
101	juv	2-note down	chevron	0.0562	35600	1800	51000	34500	61800	33700
101	juv	2-note down	flat	0.0823	36700	1800	50200	36700	62200	34500
101	juv	2-note down	flat	0.1042	37500	1800	51300	34800	63000	34500
101	juv	2-note down	flat	0.0728	37100	3000	52100	34500	63000	34100
101	juv	2-note down	chevron	0.079	37800	1800	51700	36000	54700	30700
101	juv	2-note down	chevron	0.0781	37800	2200	51700	35200	54000	31800
101	juv	2-note down	chevron	0.0583	45300	2200	52100	43500	53600	32600
101	juv	1-note	flat	0.0131	37500	1800	37800	36000	37800	36000
101	juv	1-note	flat	0.0086	52500	2200	51700	53200	53200	52100
101	juv	1-note	upward	0.0335	61800	2200	54300	63300	62600	54300
102	juv	1-note	flat	0.0121	53200	2600	51300	54700	54700	51300
102	juv	1-note	downward	0.0248	52800	4500	55100	48700	55100	48700
102	juv	3-note down-up	chevron	0.071	37500	2200	60000	48300	62600	35200
102	juv	3-note down-up	chevron	0.0913	37500	3000	50600	48000	62200	35600
102	juv	3-note down-up	chevron	0.0983	42300	2200	49100	46500	63300	36300
102	juv	3-note down-up	chevron	0.1	36700	2200	49800	48300	62600	35200
102	juv	3-note down-up	chevron	0.0998	37800	2600	49100	48000	62600	35200
102	juv	3-note down-up	chevron	0.0941	37800	3000	49500	50200	62200	35600
102	juv	3-note down-up	chevron	0.0863	59600	4500	49500	48000	61800	34800
102	juv	1-note	flat	0.0753	52100	4100	50200	49100	54700	49100
102	juv	1-note	flat	0.04	51300	3300	49800	48000	52100	48000
131	juv	1-note	flat	0.029	50200	2200	48700	48300	50600	48300
131	juv	1-note	chevron	0.0533	51300	3300	49100	45300	53200	45300
131	juv	1-note	flat	0.007	49500	1800	49500	49500	49500	49500
131	juv	1-note	chevron	0.0488	50600	3000	46500	47200	51700	45700
131	juv	1-note	chevron	0.0671	51000	3300	45700	46800	56600	45700
131	juv	1-note	flat	0.0633	50200	2200	46800	47600	50600	46800
131	juv	1-note	flat	0.054	50200	3300	49100	45300	51000	45300
131	juv	1-note	flat	0.0535	50600	2200	46800	46100	51000	46100
131	juv	1-note	chevron	0.0557	49800	2600	44200	40500	50200	41200
131	juv	1-note	flat	0.028	44600	3300	42300	45000	45000	42300
132	juv	1-note	chevron	0.0446	50200	3000	46800	45300	51000	45000
132	juv	1-note	flat	0.0062	48700	1800	47600	49100	49100	47600
132	juv	1-note	flat	0.0088	57000	2600	57700	55100	57000	54700
132	juv	1-note	chevron	0.0528	57300	3300	49500	48700	57700	49100
133	juv	1-note	flat	0.0348	49800	2200	48700	48000	49800	47200
133	juv	1-note	flat	0.0148	48300	1800	48300	47600	48300	47600
133	juv	1-note	flat	0.021	49100	2200	49100	46500	49500	46100
133	juv	1-note	flat	0.0214	53200	3000	50600	54300	54000	50600
133	juv	1-note	flat	0.0181	51000	2200	52500	50200	52100	49800
133	juv	2-note down	flat	0.098	36300	2200	51000	34800	59600	33000
133	juv	1-note	short	0.0035	52100	3300	53200	49500	52800	49800
133	juv	2-note down	upward	0.04	37500	2600	50200	37100	60000	34800
133	juv	1-note	flat	0.019	36700	2600	37800	34800	37500	34500
133	juv	1-note	flat	0.0154	50600	2600	52500	48300	52500	48300
133	juv	2-note down	upward	0.0401	43100	1800	50600	42700	60000	33700
133	juv	2-note up	flat	0.0178	72300	3000	36700	50200	53200	34100
133	juv	1-note	flat	0.0452	52100	3700	48700	49800	52800	48300
191	juv	1-note	flat	0.0415	51300	2200	48700	47600	52500	48000
191	juv	1-note	flat	0.0362	49100	2200	46100	45300	49800	45300
191	juv	1-note	chevron	0.0556	52500	3700	46800	46800	53600	46800
191	juv	1-note	flat	0.0525	51700	2200	51300	50200	52100	49500
191	juv	1-note	flat	0.0097	52500	2600	51300	53200	53200	51300
191	juv	1-note	flat	0.0204	51300	3000	53200	49800	52500	49500
192	juv	1-note	flat	0.027	48300	2200	47200	45700	48700	45300
192	juv	1-note	flat	0.0162	47200	1800	46500	46800	47200	46500
192	juv	1-note	flat	0.0276	48000	2200	45700	46100	49100	45700
192	juv	1-note	chevron	0.0376	52500	3300	45300	45700	53600	45700
192	juv	1-note	chevron	0.0404	51300	1800	45300	46500	52500	45300
192	juv	1-note	flat	0.0205	48000	2200	46500	45700	48300	45700
192	juv	1-note	chevron	0.0405	50600	2200	46100	43800	51300	44200
192	juv	1-note	chevron	0.0205	51700	2200	49800	46800	52500	46500
192	juv	1-note	flat	0.0097	47200	1800	46800	46800	47600	47200
192	juv	1-note	chevron	0.043	52500	3700	46800	44600	52800	44200
192	juv	1-note	flat	0.0177	45700	2600	45300	44600	46500	44200
21	juv	1-note	chevron	0.0638	48700	4100	47600	44600	55500	45000
21	juv	2-note down	chevron	0.0353	57000	2200	46100	32600	58100	33000
21	juv	1-note	flat	0.032	47600	3700	49500	45000	49500	45000
21	juv	3-note down-up	chevron	0.1069	34500	2200	45700	41600	58100	32200
21	juv	1-note	upward	0.0317	55800	2200	45700	56200	57000	45700
21	juv	1-note	downward	0.0108	46500	3000	49100	42300	49500	42300
21	juv	2-note down	chevron	0.0415	56600	2600	46500	33000	58100	33300
21	juv	1-note	downward	0.051	47200	4100	55100	44600	55100	44200
21	juv	3-note down-up	chevron	0.0801	47600	5600	47200	40800	58100	32200
21	juv	1-note	chevron	0.072	55500	2600	46800	40100	57000	40100
21	juv	1-note	flat	0.0318	45700	2200	44200	43500	47200	43100
21	juv	3-note down-up	chevron	0.0693	48300	4500	47600	40100	57300	32600
21	juv	1-note	chevron	0.0615	49500	3000	47200	42700	51000	42700
21	juv	1-note	chevron	0.0555	49800	3700	45300	44200	51300	44200
21	juv	1-note	flat	0.0601	48700	2200	46500	45300	50200	45000
21	juv	1-note	chevron	0.0665	54300	1800	48700	45300	55100	45300
21	juv	1-note	flat	0.014	49100	3300	47600	51700	51700	47600
21	juv	1-note	flat	0.0212	48700	3300	51000	45700	50600	45700
22	juv	1-note	flat	0.0155	46100	1800	46100	45300	46100	45000
22	juv	1-note	flat	0.0228	48300	2600	48700	46100	49100	46100
22	juv	1-note	flat	0.0156	46500	2200	46800	44600	47200	44600
22	juv	1-note	chevron	0.0442	49800	3700	48000	45000	51000	45000
22	juv	1-note	flat	0.0381	47200	1800	46100	44600	48000	44600
22	juv	1-note	chevron	0.0543	49500	2200	47600	45000	50600	45000
22	juv	1-note	downward	0.0362	48000	2200	47600	43500	48700	43500
22	juv	1-note	flat	0.005	43800	1800	44200	43100	44200	43500
22	juv	1-note	flat	0.022	47200	1800	47600	43800	47600	43800
22	juv	1-note	flat	0.0243	45700	3000	46500	44600	46800	44600
23	juv	1-note	flat	0.0305	55500	5200	54300	51700	55800	51700
23	juv	1-note	chevron	0.1073	53600	4100	44200	38600	56600	38200
23	juv	3-note down-up	chevron	0.1226	34100	1800	42700	39700	58500	29200
23	juv	3-note down-up	chevron	0.1322	39000	1800	42000	40100	58500	29600
23	juv	3-note down-up	chevron	0.1238	33700	2200	34800	46800	57700	28500
23	juv	3-note down-up	chevron	0.1199	33000	1800	41600	40800	56600	29600
23	juv	3-note down-up	chevron	0.1303	32600	2200	40800	40500	57700	30300
23	juv	2-note up	chevron	0.1078	46800	4500	42300	47600	55100	40500
23	juv	1-note	chevron	0.1153	54000	2600	42300	39300	55100	39000
23	juv	1-note	chevron	0.109	46100	2600	42300	40800	55500	40500
23	juv	1-note	complex	0.1249	49100	2200	42000	39300	55100	39300
23	juv	1-note	chevron	0.1269	52100	3300	40500	38600	57000	38600
23	juv	1-note	chevron	0.086	46800	4500	41200	41200	56200	40800
23	juv	1-note	chevron	0.1114	45300	4800	41600	32200	55100	32200
23	juv	1-note	chevron	0.0986	47600	3000	40500	40800	53200	40800
23	juv	1-note	chevron	0.1005	52500	5600	41200	42000	57000	41600
23	juv	1-note	chevron	0.071	47600	3000	40500	42000	49100	40500
23	juv	1-note	chevron	0.0781	48300	3700	43800	39300	53200	39000
23	juv	2-note down	flat	0.0302	54000	2200	54000	33300	54000	33300
23	juv	1-note	flat	0.0166	34500	1800	34500	33300	34800	33700
23	juv	1-note	flat	0.0245	34100	1800	33700	33300	34100	33300
23	juv	2-note down	flat	0.0291	34500	1800	54000	33000	54300	33300
23	juv	3-note up-down	downward	0.0664	45300	4100	42000	32200	54300	32600
23	juv	3-note up-down	downward	0.0448	42700	2200	42000	33700	54000	33300
23	juv	1-note	flat	0.0213	42300	2600	42300	39300	42700	40100
23	juv	1-note	flat	0.0053	34100	1800	34500	33300	34500	33300
23	juv	1-note	flat	0.0295	48000	1800	45700	45000	48700	45000
23	juv	2-note up	flat	0.0287	42000	2200	42300	53200	54700	40800
23	juv	2-note up	chevron	0.0508	46100	2200	43500	53600	54300	40800
23	juv	2-note up	chevron	0.0487	46800	1800	43500	52800	54300	40500
23	juv	1-note	flat	0.0338	48000	2200	46800	43800	48700	43800
23	juv	1-note	chevron	0.0654	54000	2600	47200	45000	55100	45000
23	juv	1-note	chevron	0.0589	48300	3000	44600	42000	49800	42000
23	juv	1-note	flat	0.0588	45700	2600	43500	42000	46800	42000
23	juv	1-note	flat	0.0305	46100	2200	45300	42000	46800	41600
23	juv	1-note	flat	0.0288	43800	2200	43800	40800	44600	40500
23	juv	1-note	flat	0.0267	53600	2200	54000	53200	54300	53200
23	juv	1-note	flat	0.0083	33700	2200	34100	32600	34100	32200
23	juv	1-note	chevron	0.0547	48000	1800	46500	40800	48700	40500
23	juv	2-note up	chevron	0.0494	45700	2200	43500	53600	54700	40500
23	juv	1-note	flat	0.027	47200	1800	43500	43800	48300	43800
23	juv	1-note	chevron	0.059	47200	3000	43800	33000	48000	33000
23	juv	3-note up-down	chevron	0.0616	47200	3000	43500	33700	53200	33700
23	juv	1-note	flat	0.0145	53600	2200	54700	52500	54700	52100
23	juv	1-note	short	0.0039	34100	1800	33700	33700	34100	34100
23	juv	1-note	flat	0.0169	54000	2200	54700	53600	54700	53600
23	juv	1-note	short	0.0036	34100	1800	34500	33300	34500	33300
23	juv	3-note up-down	chevron	0.0692	47600	1800	44600	32600	52800	33000
23	juv	1-note	chevron	0.0505	47600	2200	45700	40100	49100	39700
23	juv	1-note	chevron	0.062	46800	1800	43500	41600	48000	41200
23	juv	2-note up	chevron	0.0545	46800	2200	44200	52500	53600	39700
23	juv	2-note up	chevron	0.0641	47200	2200	45700	53200	54300	40100
23	juv	2-note up	chevron	0.0643	46500	2200	45000	52100	54000	40500
24	juv	1-note	flat	0.0447	49100	2200	48000	45300	49800	45000
24	juv	1-note	downward	0.058	49100	3000	49100	43800	49800	43500
24	juv	1-note	flat	0.0215	47600	2600	48000	45300	48700	45300
24	juv	3-note down-up	chevron	0.0751	49100	4100	48000	45300	56600	33300
24	juv	1-note	flat	0.0486	49500	2600	48300	46800	50600	46100
25	juv	1-note	downward	0.0539	54000	3300	54000	44600	54700	44600
25	juv	1-note	downward	0.0441	47600	3700	52500	43100	52500	43100
25	juv	1-note	downward	0.0586	47200	3700	53600	43100	54000	43100
25	juv	1-note	chevron	0.0552	54300	3300	48000	42700	55800	42700
25	juv	1-note	complex	0.0654	53600	2600	52500	49800	54700	46800
25	juv	1-note	downward	0.023	47600	3700	49500	42300	49800	42700
25	juv	1-note	chevron	0.0554	47600	3300	46500	43800	55100	43800
25	juv	1-note	flat	0.0387	48000	3300	48300	43500	49500	43500
25	juv	1-note	downward	0.0552	48000	2200	53200	43500	53200	43500
25	juv	1-note	flat	0.0157	47600	3300	48700	44600	48000	45300
51	juv	1-note	complex	0.0461	47200	1800	45000	43100	48300	42000
51	juv	1-note	upward	0.0345	47600	2200	43500	48000	49100	43500
51	juv	1-note	flat	0.0388	44600	1800	42300	43100	45300	42000
51	juv	1-note	chevron	0.0477	45700	2600	43500	41200	46800	41200
51	juv	1-note	chevron	0.0482	50200	5600	45000	43500	51300	43800
51	juv	1-note	chevron	0.0758	51000	6300	44600	43100	52100	42300
51	juv	1-note	chevron	0.0601	50200	3000	43100	42700	51300	42700
51	juv	1-note	chevron	0.045	47200	4100	45000	45000	49800	43800
51	juv	1-note	chevron	0.0568	54000	4100	44200	51700	55800	44200
51	juv	1-note	chevron	0.0615	51300	4800	40500	44200	54000	40500
51	juv	1-note	chevron	0.053	57000	6300	40800	50200	58100	40800
51	juv	1-note	chevron	0.0393	46500	2600	41600	44600	48000	41200
51	juv	1-note	chevron	0.0478	46500	2600	40500	42000	47200	40800
61	juv	1-note	flat	0.0152	48300	2600	48700	45300	49500	45300
61	juv	1-note	flat	0.0275	49500	2200	49100	45300	49500	45300
61	juv	1-note	downward	0.026	49800	5600	53200	44200	54000	44200
61	juv	1-note	downward	0.0349	49800	4500	52500	44600	53200	44600
61	juv	2-note up	downward	0.0355	48700	6300	34500	42700	57000	32200
61	juv	1-note	downward	0.0309	51300	5200	52800	44600	52800	44600
61	juv	1-note	flat	0.0375	49500	3000	49800	45300	50600	45300
61	juv	multi-note	downward	0.0485	34500	2600	35600	55500	56600	31500
61	juv	2-note up	downward	0.0269	34500	3000	35600	45700	54000	31500
61	juv	1-note	short	0.0024	51700	2600	52800	51000	52500	50600
61	juv	1-note	flat	0.019	49100	2600	50200	46800	51000	46800
61	juv	1-note	flat	0.011	49100	3700	49800	46800	49500	46800
61	juv	1-note	flat	0.0738	49500	2600	52500	45700	52500	45300
61	juv	1-note	downward	0.033	50200	4100	51300	46500	52100	46500
61	juv	1-note	downward	0.0269	49100	4500	52100	46500	52500	46100
61	juv	2-note up	flat	0.0473	51700	2600	34500	47600	52800	33300
61	juv	1-note	downward	0.0268	49800	4800	52800	47200	53600	46800
61	juv	1-note	downward	0.0189	49500	4100	51000	45000	51700	45300
61	juv	1-note	downward	0.0372	49800	4500	51700	36300	52100	36700
61	juv	1-note	flat	0.0213	50200	3000	51300	46500	52100	46500
61	juv	1-note	flat	0.0093	47600	2600	49100	46800	48700	46500
61	juv	1-note	downward	0.0225	50200	3300	52100	45700	52100	46100
61	juv	1-note	flat	0.0315	49800	2200	50600	47600	51300	46800
61	juv	1-note	flat	0.0594	48300	1800	48700	47200	49100	47200
61	juv	1-note	flat	0.0055	51000	1800	50600	51300	51300	50600
61	juv	1-note	flat	0.0481	49100	4800	52100	46800	52100	46800
61	juv	1-note	downward	0.032	49100	5600	52500	46500	52800	46500
61	juv	1-note	downward	0.0321	51700	5600	53200	46500	53600	46500
61	juv	1-note	downward	0.0454	51700	5200	52500	32600	53200	32600
61	juv	1-note	downward	0.0401	51700	5600	52500	34500	52500	34100
61	juv	1-note	downward	0.0468	49800	4800	51000	36000	50600	36000
61	juv	1-note	downward	0.0234	49100	4500	52500	45700	52100	45700
61	juv	1-note	downward	0.0291	51000	5600	52100	46800	53600	46500
61	juv	1-note	flat	0.0238	48700	2600	49800	47200	49800	46800
61	juv	1-note	downward	0.027	50600	4500	51700	45700	52100	46100
61	juv	3-note up-down	downward	0.0497	51000	4800	52500	36300	53600	36300
61	juv	1-note	flat	0.02	48300	3300	49500	45000	50200	45000
61	juv	1-note	downward	0.0433	50600	6000	51300	34800	51700	34800
61	juv	1-note	downward	0.0462	50200	5200	50200	33300	51000	33700
61	juv	1-note	downward	0.0278	50600	5600	51700	34800	52500	34800
61	juv	1-note	downward	0.0196	48700	3700	50200	42700	50200	42700
61	juv	1-note	flat	0.0175	49800	3000	50200	47200	50600	47200
61	juv	1-note	flat	0.0305	50600	2200	52100	48000	52500	47600
61	juv	1-note	downward	0.0146	51000	3700	52100	47200	52800	46800
61	juv	1-note	flat	0.013	49500	2200	50600	48300	50600	48300
61	juv	1-note	flat	0.0192	49100	2600	50200	48000	50200	48000
61	juv	2-note up	downward	0.0515	51700	5200	35200	45000	53600	33000
61	juv	1-note	flat	0.0573	34500	1800	35200	33700	35600	34100
61	juv	1-note	downward	0.0108	50600	4500	51700	46500	52100	46100
61	juv	2-note up	flat	0.1012	34100	1800	34500	46100	51700	33000
61	juv	2-note up	flat	0.0652	34800	1800	35200	45300	52800	32600
61	juv	1-note	flat	0.0312	34100	1800	35200	33700	35600	33300
61	juv	1-note	flat	0.0213	34500	1800	34500	34500	35200	33700
61	juv	1-note	flat	0.019	50600	3700	52500	47600	52500	46800
61	juv	1-note	downward	0.0199	49800	4800	52800	44600	52500	44600
61	juv	2-note up	downward	0.0437	51700	8600	34100	45300	56200	33300
61	juv	1-note	downward	0.0275	51000	6300	53600	45000	54000	45300
61	juv	2-note up	downward	0.1129	48700	3000	34100	46500	56600	33300
61	juv	1-note	flat	0.0184	48000	1800	48300	47200	48700	46800
61	juv	1-note	flat	0.0143	48300	3000	49500	45300	49500	45300
61	juv	1-note	flat	0.0204	49800	4100	51000	47200	51000	46800
61	juv	1-note	downward	0.0238	49100	5600	53600	44600	53600	44600
61	juv	1-note	flat	0.0082	48700	2200	49100	47200	49800	47600
61	juv	2-note down	flat	0.0127	50600	4800	54000	35200	54000	35200
61	juv	1-note	downward	0.0116	49100	3300	50600	42700	51000	42700
61	juv	1-note	flat	0.0116	48300	2200	49500	46800	49800	46800
61	juv	1-note	chevron	0.0393	50200	3300	49500	45000	51300	45000
61	juv	1-note	flat	0.0352	49100	3300	49500	45300	50200	45000
61	juv	1-note	flat	0.0301	49100	2600	49500	46100	50200	46100
61	juv	1-note	downward	0.0335	48300	5600	52500	46100	52800	46100
61	juv	1-note	chevron	0.0341	50200	3000	49800	45300	51000	45300
61	juv	1-note	chevron	0.0353	49100	3300	49800	44200	50600	44200
61	juv	1-note	downward	0.053	51000	2200	50200	34800	52100	34800
61	juv	1-note	flat	0.0272	48300	2200	48300	46500	49500	46100
61	juv	1-note	flat	0.053	48300	2600	48700	46100	49800	45300
61	juv	1-note	chevron	0.0589	51700	6000	49500	45300	52800	45000
61	juv	1-note	chevron	0.0572	51300	4800	49100	37100	52500	37500
61	juv	1-note	downward	0.0408	47600	1800	47200	35200	49100	35200
61	juv	1-note	downward	0.038	51000	3000	50200	42700	51700	42700
61	juv	1-note	flat	0.0181	56200	1800	56600	55500	57000	55500
61	juv	1-note	downward	0.014	49800	4500	52500	45300	52800	46100
61	juv	1-note	flat	0.0988	49800	2200	48000	44600	51300	44600
61	juv	1-note	flat	0.1085	51300	4500	48700	45000	53200	45700
61	juv	1-note	short	0.004	51300	2200	50200	52100	52100	50200
61	juv	1-note	flat	0.013	34800	1800	34500	34800	35200	34500
61	juv	1-note	downward	0.031	51300	5200	54000	46500	54000	45700
61	juv	1-note	upward	0.0076	50200	3000	48700	52100	52500	48700
61	juv	1-note	downward	0.0519	49500	10800	56600	44600	57000	44200
61	juv	1-note	downward	0.0509	52800	7500	55500	38200	55800	37100
61	juv	1-note	downward	0.026	54000	8600	55800	43500	55800	43500
61	juv	1-note	downward	0.0306	49100	7100	55100	36700	55500	36700
61	juv	1-note	flat	0.0145	49800	3000	51300	47200	51300	46800
61	juv	1-note	flat	0.0109	46500	1800	46800	45700	47600	45000
61	juv	1-note	downward	0.0496	49800	5200	55100	47200	55800	46800
61	juv	1-note	downward	0.0162	49800	3300	52100	45000	52100	45000
61	juv	1-note	downward	0.0247	50200	4500	51300	47200	52100	46100
61	juv	1-note	flat	0.0051	51000	1800	52100	49800	52100	49800
61	juv	1-note	downward	0.0306	51000	3000	52500	46500	53200	46100
61	juv	1-note	flat	0.0317	49800	3000	51000	45700	51700	45000
61	juv	1-note	flat	0.0403	49500	3300	49800	44600	51000	44600
61	juv	1-note	flat	0.0085	48700	2200	49800	47200	49500	47600
61	juv	1-note	flat	0.0231	53200	2200	55500	51000	55500	50600
71	juv	1-note	downward	0.0328	55100	2600	55800	46500	55500	46500
71	juv	1-note	flat	0.0344	55800	1800	55800	55100	56600	55100
71	juv	1-note	flat	0.0229	55100	2200	55500	53600	56200	52800
71	juv	1-note	chevron	0.047	55500	3300	55800	47600	57700	47200
71	juv	1-note	chevron	0.0255	57300	3700	53200	55500	58800	53200
71	juv	3-note down-up	chevron	0.0365	56600	4100	55800	51700	58500	33300
71	juv	1-note	flat	0.0202	49800	1800	49800	48300	51000	48300
71	juv	3-note down-up	chevron	0.0622	33700	2200	51300	47200	60700	30300
71	juv	3-note down-up	chevron	0.0983	33300	2200	49500	45700	60000	31500
71	juv	3-note down-up	chevron	0.075	39000	2200	49800	46500	61500	30300
71	juv	3-note down-up	chevron	0.0807	39000	1800	51000	45300	61500	31800
71	juv	1-note	chevron	0.0705	56200	4100	50200	48000	57000	47600
71	juv	3-note down-up	chevron	0.0705	34800	1800	54700	47200	57700	32600
71	juv	1-note	flat	0.0095	48300	1800	48300	48700	48700	48000
71	juv	3-note down-up	chevron	0.0508	50600	3300	55500	48700	57300	31800
71	juv	1-note	chevron	0.043	51000	2600	49800	46800	54700	46800
71	juv	3-note down-up	chevron	0.062	34800	2600	51300	45300	60000	31800
71	juv	3-note down-up	chevron	0.0846	34100	1800	49800	46800	58800	30000
71	juv	3-note down-up	chevron	0.0966	33300	2600	49800	45700	60700	32200
71	juv	1-note	chevron	0.0715	55800	2200	49800	48000	57000	48000
71	juv	1-note	flat	0.0111	51000	3000	49100	52100	52100	48700
71	juv	1-note	downward	0.011	51700	1800	52500	46100	52800	46100
71	juv	1-note	flat	0.0322	50600	2200	51000	49500	51300	49100
71	juv	1-note	chevron	0.0513	54300	6000	49800	46100	55500	45700
71	juv	1-note	chevron	0.0456	51700	2600	49500	46800	52500	46500
71	juv	3-note down-up	chevron	0.068	55800	3300	49100	46800	58100	33000
71	juv	1-note	complex	0.0802	53200	5200	48700	47600	54300	46800
71	juv	1-note	flat	0.0169	48700	2200	48700	45700	49500	46100
71	juv	1-note	chevron	0.0432	52800	4800	49500	46100	53600	45300
71	juv	3-note down-up	chevron	0.0817	33700	2600	49800	44600	60700	31500
71	juv	3-note down-up	chevron	0.0722	55800	7100	50600	43800	59200	32600
71	juv	3-note down-up	chevron	0.0659	38200	1800	48700	45000	60000	30000
71	juv	1-note	flat	0.0252	49800	2200	49800	48700	50600	48000
71	juv	1-note	flat	0.0515	49500	3700	49800	46500	51300	46800
71	juv	1-note	chevron	0.0427	54300	2600	50600	48700	55800	48300
71	juv	3-note down-up	chevron	0.0521	50600	3700	50200	47600	58800	31800
71	juv	1-note	flat	0.0144	48000	1800	48300	47600	48700	47200
71	juv	1-note	chevron	0.037	51000	4100	50600	47200	53600	47200
71	juv	1-note	chevron	0.0378	49800	2200	49500	45300	51300	45300
71	juv	1-note	flat	0.0287	50200	1800	50600	49500	51300	49100
71	juv	1-note	flat	0.0448	51300	2600	49800	48300	52800	47600
71	juv	3-note down-up	chevron	0.0417	56200	3700	51000	53600	60700	32200
71	juv	1-note	flat	0.0295	49500	1800	49500	48300	51000	48000
71	juv	1-note	chevron	0.0944	55800	2600	48700	46800	57000	46500
71	juv	1-note	chevron	0.1114	55100	1800	48700	46800	56600	46800
71	juv	3-note down-up	chevron	0.1035	49800	3700	49100	46500	57300	30700
71	juv	3-note down-up	chevron	0.0721	50200	3300	48700	46100	57700	31500
71	juv	3-note down-up	chevron	0.0988	34100	2600	48300	46100	57300	30700
71	juv	1-note	chevron	0.08	55100	9700	48700	46800	57000	46500
71	juv	1-note	flat	0.021	49100	1800	48700	48300	49800	48300
71	juv	3-note down-up	chevron	0.0535	34800	2600	55800	52800	57700	31500
71	juv	1-note	flat	0.0301	49800	1800	49500	48700	50200	48300
71	juv	1-note	flat	0.0165	49800	1800	49800	49100	50600	49500
71	juv	1-note	flat	0.0347	55800	2200	55100	54000	57000	53600
71	juv	3-note down-up	chevron	0.0585	34100	1800	49800	46100	58800	31800
71	juv	3-note down-up	chevron	0.0294	57700	3300	55500	54700	59200	32200
71	juv	1-note	chevron	0.0386	55100	2200	48700	49100	55800	48000
71	juv	1-note	flat	0.016	49800	1800	50200	49500	51000	49500
71	juv	1-note	flat	0.0434	51000	2600	49100	49100	52800	49100
72	juv	1-note	flat	0.027	48000	1800	47600	46100	48700	45700
72	juv	1-note	flat	0.0367	48000	2200	46800	45000	48700	44600
72	juv	1-note	chevron	0.0537	54300	2600	48300	46100	55500	45300
72	juv	1-note	chevron	0.0475	49100	2600	47200	44200	50200	44200
72	juv	1-note	flat	0.0835	54700	3700	53200	54000	55800	51300
72	juv	1-note	flat	0.042	55500	2600	53600	53200	56200	53200
72	juv	1-note	flat	0.0227	48000	2200	47600	46800	48700	46100
91	juv	1-note	downward	0.0341	50200	2600	51300	44200	51700	43800
91	juv	1-note	downward	0.0495	50600	4800	55500	46500	55500	45700
91	juv	3-note down-up	chevron	0.0775	35200	2200	56200	41200	58100	33300
91	juv	1-note	chevron	0.1492	55800	3300	49800	46100	59200	45700
91	juv	1-note	downward	0.0322	50200	3700	52100	41200	52800	40800
91	juv	1-note	downward	0.0347	49100	3300	55800	46500	55500	46100
91	juv	1-note	downward	0.0355	49800	3700	51300	46800	52500	46500
91	juv	1-note	flat	0.0414	49500	3000	50200	47200	51000	47200
91	juv	1-note	flat	0.0263	48300	2200	48300	47200	48700	46800
91	juv	1-note	downward	0.0087	51000	2600	55500	49800	55500	50200
91	juv	1-note	flat	0.0167	48000	1800	48300	47200	48300	47200
91	juv	1-note	short	0.0038	51300	3000	52100	49100	52500	49100
91	juv	1-note	chevron	0.0518	50200	2200	49100	42300	51000	42300
91	juv	1-note	downward	0.0486	55500	1800	55100	50200	56600	48000
91	juv	1-note	flat	0.0088	54300	1800	55500	54300	54700	54300
91	juv	1-note	downward	0.0452	48300	2200	49500	43800	49800	43800
91	juv	1-note	short	0.0039	46100	2600	47600	44600	47600	44600
91	juv	1-note	downward	0.0083	49100	3300	49500	44600	49800	44600
91	juv	1-note	downward	0.0079	49500	2200	50200	46500	50600	46100
91	juv	1-note	flat	0.0181	56600	3300	57300	54300	57700	54300
91	juv	1-note	flat	0.0217	50600	2200	51700	49500	52100	49500
92	juv	1-note	chevron	0.0388	47600	2600	46500	44200	48700	43800
92	juv	1-note	flat	0.0343	46500	2200	46100	44600	47600	44200
92	juv	1-note	flat	0.0104	45000	2200	45300	43800	45700	43800
92	juv	1-note	short	0.004	47600	1800	47200	48300	48300	46800
92	juv	1-note	downward	0.0075	48000	3700	49100	45000	49500	45300
92	juv	1-note	flat	0.0237	46100	2200	46100	43800	46800	43800
92	juv	1-note	chevron	0.05	48700	5200	46800	41600	50200	41200
92	juv	1-note	chevron	0.0505	47600	2200	46100	44200	49100	43800
92	juv	1-note	flat	0.0284	45700	1800	45700	43500	46800	42300
92	juv	1-note	flat	0.018	48000	1500	48000	47600	48700	47200
93	juv	1-note	flat	0.0332	46100	1800	46100	44200	47200	43800
93	juv	1-note	flat	0.0066	47600	1800	46500	48000	48000	46500
93	juv	1-note	flat	0.0136	46800	1800	46100	47600	48300	46100
93	juv	1-note	flat	0.018	46100	2200	47200	45300	47600	44600
93	juv	1-note	short	0.0039	44200	1800	45000	43500	44600	43500
93	juv	1-note	flat	0.0131	45300	1800	45700	45000	45300	45000
93	juv	1-note	flat	0.0117	45700	1800	46100	45000	46500	45000
93	juv	1-note	flat	0.0196	46100	1800	46100	46100	46100	46100
93	juv	1-note	flat	0.057	45700	3300	47200	44600	48300	44200
93	juv	2-note down	chevron	0.0748	33300	1800	46800	33000	48700	33000
93	juv	1-note	flat	0.039	33700	1800	33000	33000	34800	32600
93	juv	1-note	downward	0.0108	45700	2600	47200	43100	47600	43100
93	juv	2-note up	downward	0.0125	44200	2600	44600	57300	70100	43100
93	juv	1-note	flat	0.0389	45700	2200	45300	43500	46500	43100
93	juv	1-note	chevron	0.0791	46800	5600	46100	44200	50200	43500
93	juv	1-note	flat	0.0898	46500	2600	45700	43800	47600	43100
93	juv	1-note	chevron	0.0933	45000	5600	45300	43800	49500	43100
93	juv	3-note down-up	chevron	0.0755	45700	4500	46100	44200	49800	31800
93	juv	2-note down	chevron	0.0325	48000	3000	47200	31800	49100	30700
93	juv	1-note	downward	0.041	46100	4800	49100	42700	48700	42300
93	juv	1-note	flat	0.0634	46500	2200	45700	43800	47200	43800
93	juv	1-note	flat	0.0354	46800	1800	47200	45000	48000	44600
93	juv	1-note	flat	0.013	45000	1800	45700	44200	45700	44200
131	juv	1-note	flat	0.021	55100	1800	55500	54300	55800	54300
131	juv	1-note	flat	0.0103	50600	1800	50200	51000	51000	49500
131	juv	1-note	flat	0.0193	49500	2200	49800	48300	50600	48300
131	juv	1-note	chevron	0.0472	55500	3300	49500	52500	56200	49100
131	juv	1-note	chevron	0.0394	54700	3700	49100	53200	57000	49500
131	juv	1-note	flat	0.0085	48700	2200	49100	48700	49100	48300
131	juv	1-note	flat	0.0604	49100	1800	49500	48300	50600	48000
132	juv	3-note down-up	chevron	0.0787	33000	2600	45300	43800	58500	28800
132	juv	1-note	chevron	0.0964	55100	3700	45000	43100	54000	43100
132	juv	1-note	chevron	0.0987	54700	4100	45300	42000	56600	41600
132	juv	1-note	chevron	0.1025	53600	2600	44200	42300	54300	41600
132	juv	3-note down-up	chevron	0.1021	46100	4800	45300	43500	57300	30000
132	juv	3-note down-up	chevron	0.0828	31800	3000	44600	43100	56200	30000
132	juv	1-note	chevron	0.0727	54300	3300	45000	43100	55100	42300
132	juv	1-note	chevron	0.0589	47200	3300	44600	43500	48300	42000
132	juv	1-note	flat	0.0377	44600	3000	44200	41600	46100	41600
132	juv	1-note	flat	0.0325	46100	2200	45300	43500	46800	43500
132	juv	1-note	chevron	0.0955	45700	4100	44600	42700	53200	42300
132	juv	3-note down-up	chevron	0.0813	32200	1800	42700	32600	56600	28800
132	juv	1-note	chevron	0.0528	46800	4100	43100	38600	48300	38200
132	juv	1-note	flat	0.0385	45000	2600	44200	43500	46100	42700
132	juv	1-note	chevron	0.0615	46500	6000	43800	41200	53200	41200
132	juv	1-note	chevron	0.0571	48000	4500	43800	40800	50200	40500
132	juv	1-note	chevron	0.0823	46800	3700	43100	42300	54700	42000
132	juv	1-note	chevron	0.0542	46100	3000	43100	40800	47200	40800
132	juv	1-note	flat	0.0509	44200	2200	43100	42300	45300	42300
132	juv	1-note	flat	0.02	46100	2200	44200	44200	46800	43800
132	juv	1-note	chevron	0.0322	45700	1800	43500	42700	46500	42700
132	juv	1-note	flat	0.0298	44600	2200	43800	43800	45700	42700
132	juv	1-note	chevron	0.0668	46800	6700	45000	39700	54700	39700
132	juv	1-note	chevron	0.0462	46800	3700	42300	41200	48000	41200
132	juv	1-note	chevron	0.0535	45700	3300	43100	41600	46500	41200
132	juv	1-note	chevron	0.0476	46800	4100	43100	41600	48300	41200
132	juv	1-note	flat	0.0459	45000	3300	42700	40800	46100	40800
132	juv	1-note	chevron	0.0721	47600	4500	43100	31100	48700	31100
132	juv	1-note	chevron	0.0623	46500	4500	42300	39700	49800	39700
132	juv	3-note down-up	chevron	0.0704	47200	4500	43800	41200	51700	27300
132	juv	1-note	flat	0.0394	45300	1800	45000	43100	46100	43100
132	juv	1-note	flat	0.0123	54000	1800	53600	53600	55100	53200
132	juv	2-note down	chevron	0.0362	39700	2200	54000	37800	60300	36300
132	juv	1-note	downward	0.0317	54000	3300	56200	43500	56200	43500
132	juv	3-note down-up	chevron	0.0811	48700	10800	46100	44600	59200	35200
132	juv	2-note down	chevron	0.0706	39300	2600	46500	38200	59200	34100
132	juv	1-note	downward	0.0261	52800	7100	54300	43500	54700	43100
132	juv	1-note	flat	0.0607	46100	1800	43800	43800	47600	43100
132	juv	3-note down-up	chevron	0.098	49500	4500	44600	40500	53200	31100
132	juv	3-note down-up	chevron	0.0921	47200	5200	44600	43800	57000	31500
132	juv	1-note	flat	0.0564	47200	2200	44200	43800	48300	43500
133	juv	1-note	flat	0.0567	48700	2200	48700	47600	49500	47600
133	juv	1-note	chevron	0.121	49800	4100	47600	45000	53600	45000
133	juv	1-note	chevron	0.089	53600	1800	46800	53200	54000	46500
133	juv	1-note	downward	0.0333	48700	4500	51000	43500	51000	43100
133	juv	3-note down-up	chevron	0.0945	33700	2200	48000	45000	55500	32200
133	juv	1-note	chevron	0.0849	48300	4100	46800	44600	54700	44200
133	juv	3-note down-up	chevron	0.0797	48300	4800	46500	41600	54300	33300
133	juv	1-note	flat	0.0621	46800	3700	47200	45000	48000	44200
133	juv	1-note	chevron	0.1325	50200	5200	46100	43800	52800	43500
133	juv	3-note down-up	chevron	0.1272	33700	3000	47600	43800	56200	29600
133	juv	1-note	flat	0.016	46800	4100	45700	49500	49800	45300
133	juv	1-note	flat	0.0388	31800	1800	31800	31800	32600	31500
133	juv	1-note	downward	0.0428	47200	4100	48700	44200	49100	43800
133	juv	2-note down	chevron	0.05	33300	1800	46100	33000	49500	32200
133	juv	1-note	downward	0.0487	47600	4800	49500	44600	49800	44200
133	juv	2-note down	chevron	0.0838	34500	2600	46500	31800	49800	31500
133	juv	1-note	downward	0.0307	46500	5600	49100	43100	49100	43100
133	juv	3-note down-up	chevron	0.1429	34100	2200	46800	41200	49500	29600
133	juv	2-note down	chevron	0.0764	34100	2600	46800	31500	49800	31500
133	juv	1-note	downward	0.0377	47600	4100	49100	43500	49500	43100
133	juv	2-note down	chevron	0.103	33700	3700	47600	32200	49500	31500
133	juv	1-note	downward	0.0251	47600	4500	49800	40100	50200	40100
133	juv	3-note down-up	chevron	0.1547	33000	1800	45300	38600	55100	31100
133	juv	2-note down	chevron	0.0612	33300	2200	45000	31800	50600	31500
133	juv	1-note	downward	0.04	47200	4800	49500	43100	50200	42700
133	juv	3-note down-up	chevron	0.1205	46800	7100	45700	29600	51700	29600
133	juv	3-note down-up	chevron	0.0855	48000	6000	47200	33700	51000	31500
133	juv	1-note	chevron	0.0995	48000	3000	46800	43500	49800	43500
133	juv	1-note	chevron	0.145	46800	2200	46500	43800	55100	43800
133	juv	1-note	chevron	0.1386	46500	3000	46800	44200	54000	43500
133	juv	3-note down-up	chevron	0.0804	48000	5200	46500	42000	55100	30700
133	juv	3-note up-down	chevron	0.0948	47200	2200	45700	33000	51000	32600
133	juv	1-note	flat	0.0835	46100	3000	48000	45300	48300	44600
133	juv	1-note	chevron	0.0944	47200	5600	47200	41600	51000	41600
133	juv	3-note down-up	chevron	0.1005	48000	6300	46800	42000	55100	30300
133	juv	3-note down-up	chevron	0.093	48700	5600	47200	33700	55500	30000
133	juv	3-note down-up	chevron	0.0872	48700	5600	46500	33700	54000	30700
133	juv	1-note	flat	0.0469	46100	1800	46100	45000	47200	44200
133	juv	1-note	chevron	0.0597	48300	3700	46500	43800	49800	44200
133	juv	1-note	flat	0.056	48700	2600	47200	45300	49800	45000
133	juv	1-note	flat	0.0498	48300	2200	48000	46100	49100	45300
133	juv	1-note	flat	0.029	47200	2200	46500	47200	48300	45700
152	juv	1-note	chevron	0.0545	46800	2600	45000	42300	48300	42000
152	juv	1-note	chevron	0.0566	47600	3700	44600	43100	50200	43100
152	juv	1-note	chevron	0.0772	48000	3700	43500	41600	52800	42000
152	juv	1-note	flat	0.044	46100	2200	43800	42700	47200	42300
152	juv	1-note	chevron	0.0685	52500	1800	44200	43100	54000	42300
152	juv	1-note	chevron	0.0563	46500	2200	44600	42700	47600	42000
152	juv	1-note	chevron	0.0555	48000	3300	44600	43800	49800	42700
152	juv	1-note	chevron	0.0372	45700	2200	43100	42700	46800	42300
152	juv	1-note	chevron	0.0886	52100	1800	43100	40800	53200	40500
152	juv	1-note	flat	0.04	45000	2200	43100	41200	45700	40800
152	juv	1-note	chevron	0.0505	49500	3300	45700	47200	54000	45300
152	juv	1-note	flat	0.0716	47600	2200	43800	45000	48300	44200
152	juv	1-note	upward	0.0076	49500	3300	47200	55100	56200	47200
152	juv	1-note	downward	0.1452	53200	2600	53200	42300	54300	42000
152	juv	1-note	flat	0.0151	42300	1800	42700	42000	43100	41600
152	juv	1-note	flat	0.019	43800	1800	43500	43500	44600	42700
152	juv	1-note	chevron	0.0478	45300	2600	42700	41200	46500	40500
152	juv	1-note	flat	0.0325	45300	1800	44200	43100	46500	42700
152	juv	1-note	flat	0.0971	47200	2600	43800	44200	48700	43800
152	juv	1-note	chevron	0.0549	47200	2200	43800	43100	48300	43100
152	juv	1-note	flat	0.0197	43500	1800	43100	42000	44200	42300
152	juv	1-note	chevron	0.0723	46800	3300	43800	44200	55500	43100
152	juv	1-note	flat	0.0203	47200	1800	46800	47600	48300	46100
152	juv	1-note	flat	0.0198	45000	3300	43500	45000	46100	42300
152	juv	1-note	chevron	0.0541	53600	2200	53200	45000	54700	45300
152	juv	1-note	flat	0.0247	47200	3000	43800	47600	48000	43800
152	juv	1-note	downward	0.0682	46800	2600	54700	44600	55500	43800
152	juv	2-note up	chevron	0.1063	47200	4500	32200	40800	49500	26200
152	juv	3-note down-up	chevron	0.1132	48000	2200	53200	43800	55100	27000
152	juv	3-note down-up	chevron	0.1177	47200	3300	54700	40800	55500	28500
152	juv	3-note down-up	chevron	0.1235	32200	3300	54000	45000	55100	28500
152	juv	3-note down-up	chevron	0.0847	31800	3300	53600	45000	55100	28500
152	juv	2-note up	chevron	0.0685	47200	3000	31500	42300	48700	26600
152	juv	2-note up	chevron	0.0998	52500	3000	19500	44200	54000	19100
152	juv	1-note	chevron	0.102	46100	4100	44200	40800	47600	40500
152	juv	1-note	chevron	0.0807	46100	3700	42300	41200	47200	40800
152	juv	1-note	chevron	0.0795	52500	1800	43100	40100	54000	39700
152	juv	1-note	chevron	0.0667	45300	2200	44200	40800	46500	40500
152	juv	1-note	flat	0.0393	44600	1800	45000	44200	45700	43800
152	juv	1-note	flat	0.0607	46800	2600	45000	43100	48000	43100
152	juv	1-note	flat	0.0382	49100	1800	49100	48000	50200	47600
152	juv	1-note	flat	0.0547	48300	2200	47200	45700	48700	46100
151	juv	1-note	chevron	0.0383	47200	2200	45300	42700	48700	42300
151	juv	1-note	chevron	0.06	48300	4500	43500	42700	52800	42700
151	juv	1-note	flat	0.0177	43800	1800	43500	43100	44600	42700
151	juv	1-note	flat	0.0368	46500	1800	45000	42700	47600	42300
151	juv	1-note	flat	0.025	45300	1800	44600	43800	46500	43500
151	juv	1-note	chevron	0.0856	52800	7800	43100	42000	53600	41200
151	juv	1-note	chevron	0.0612	52800	2600	44200	42700	54000	42300
151	juv	1-note	flat	0.0238	46100	2200	45000	43500	47200	42700
151	juv	1-note	flat	0.0402	46500	3000	42700	43100	47600	42300
151	juv	3-note down-up	chevron	0.0965	53600	1800	42300	41200	55500	28800
151	juv	3-note down-up	chevron	0.1253	31800	2200	42300	43100	56200	28500
151	juv	3-note down-up	chevron	0.1057	48000	4100	44200	42000	56200	28500
151	juv	1-note	chevron	0.0615	47600	3000	42000	41600	49100	41600
151	juv	1-note	chevron	0.0613	48700	3700	44200	41600	49800	41600
151	juv	1-note	flat	0.0322	46800	2200	46100	43800	48000	43500
151	juv	1-note	flat	0.034	46500	2200	45000	43500	47600	43500
151	juv	1-note	flat	0.1264	47600	4500	44200	43100	49100	43100
151	juv	3-note down-up	chevron	0.116	31800	1800	44600	43100	55500	29600
151	juv	1-note	chevron	0.1315	46100	2600	43100	42700	54700	42700
151	juv	3-note down-up	chevron	0.118	48000	2600	42700	42300	55800	28800
151	juv	3-note down-up	chevron	0.1047	48700	3700	44200	42700	55100	28800
151	juv	3-note down-up	chevron	0.081	46800	6000	42300	42700	55500	28800
151	juv	3-note down-up	chevron	0.0668	54300	2200	44600	43500	55500	28800
151	juv	3-note down-up	chevron	0.0699	32600	2200	44200	43100	55800	29200
151	juv	3-note down-up	chevron	0.0703	32200	2200	45000	43500	55500	29200
151	juv	3-note down-up	chevron	0.0724	48300	3300	43800	43800	55800	28500
151	juv	3-note down-up	chevron	0.1051	32600	1800	45300	43800	55500	30300
151	juv	3-note down-up	chevron	0.0655	48700	4800	45700	41600	50600	29600
151	juv	3-note down-up	chevron	0.0657	48300	3300	44200	44200	55500	29600
151	juv	1-note	chevron	0.0537	48000	3700	44600	42700	49500	43100
151	juv	3-note down-up	chevron	0.0775	46800	5200	44600	43800	50600	30700
151	juv	3-note down-up	chevron	0.0732	48000	4500	44600	43800	55100	30700
151	juv	1-note	chevron	0.0572	54300	2200	42700	43100	55500	42300
151	juv	3-note down-up	chevron	0.103	47600	5200	45300	43500	55100	29200
151	juv	2-note down	chevron	0.0436	47600	5600	44600	31500	51300	30300
151	juv	1-note	flat	0.0155	47200	3000	48300	45700	48700	45700
151	juv	1-note	flat	0.0537	47200	2600	45000	45000	48300	43800
151	juv	1-note	flat	0.0417	46800	2200	43500	43500	48000	43100
151	juv	1-note	flat	0.013	45000	1800	45000	44600	45700	43800
151	juv	1-note	chevron	0.0578	46800	2600	42700	43100	48000	42000
151	juv	1-note	chevron	0.0685	48300	5200	43800	42700	52100	42700
151	juv	1-note	flat	0.0482	46500	2600	42300	42700	47600	42000
151	juv	1-note	chevron	0.069	48000	3300	42300	42000	49500	41600
151	juv	1-note	chevron	0.0544	47200	2200	43500	42300	48300	42300
151	juv	1-note	chevron	0.0615	47200	3000	43500	41200	48300	41200
151	juv	1-note	chevron	0.058	48300	3700	42700	42000	49500	41600
151	juv	1-note	flat	0.04	45000	2200	42300	42300	46100	42300
151	juv	1-note	flat	0.0125	43800	1800	43500	43100	44600	42700
151	juv	1-note	flat	0.0302	45000	1800	43800	42300	46100	42300
151	juv	1-note	chevron	0.0628	48300	3700	44200	42300	49800	42000
151	juv	1-note	chevron	0.0633	48000	2200	43100	42300	49100	42700
151	juv	1-note	chevron	0.0617	52500	1800	42300	42000	53600	42000
151	juv	1-note	chevron	0.0752	54300	3300	42300	42000	55100	42000
151	juv	1-note	flat	0.0287	43800	1800	43100	42300	45000	42000
151	juv	1-note	chevron	0.061	47200	3300	43500	42700	48700	42300
151	juv	1-note	flat	0.0296	44200	1800	43500	42000	45300	42300
151	juv	1-note	flat	0.0315	45700	2200	43500	42700	46800	42300
151	juv	1-note	flat	0.0477	46500	2200	43100	42300	47600	42300
151	juv	1-note	flat	0.0578	46800	2200	44200	43100	48000	42700
151	juv	1-note	flat	0.046	46800	2200	44200	43100	48000	43100
151	juv	1-note	chevron	0.0587	48000	3700	43500	42300	49800	42300
151	juv	1-note	chevron	0.0605	47600	2200	43800	42300	48700	41600
151	juv	1-note	chevron	0.0677	48300	4100	42700	41200	49800	40800
151	juv	1-note	flat	0.0242	43800	2200	43800	41600	45000	41200
151	juv	1-note	flat	0.031	45300	2200	44200	42000	46100	42000
151	juv	1-note	flat	0.0379	45700	2200	44200	42700	47200	42300
151	juv	1-note	flat	0.0447	45700	2200	43800	42300	46800	42000
151	juv	1-note	flat	0.0353	45700	2200	43800	42300	46800	42000
151	juv	1-note	flat	0.0335	45700	1800	44600	43500	46800	43100
151	juv	1-note	flat	0.0389	46500	2200	44600	43800	47600	43100
151	juv	1-note	chevron	0.0772	54000	4100	46100	45000	55500	44600
151	juv	1-note	chevron	0.0868	48300	6000	45300	44200	51000	44200
151	juv	1-note	chevron	0.0687	49800	4800	45000	43500	51300	43100
151	juv	1-note	downward	0.0363	54700	2200	54300	48000	55800	47600
151	juv	1-note	flat	0.0133	47600	1800	46800	46800	48300	46100
171	juv	1-note	upward	0.0034	65600	3300	65200	72000	72000	64500
171	juv	2-note up	downward	0.0077	82100	20600	58500	73500	99300	58800
171	juv	1-note	downward	0.0087	87700	13500	120000	80200	120000	80600
191	juv	1-note	flat	0.0088	47600	1800	46800	48700	48700	46500
191	juv	1-note	downward	0.0157	46500	3000	47600	43100	48700	42700
191	juv	1-note	flat	0.0055	48000	1800	47200	48300	49100	46800
191	juv	1-note	downward	0.0131	47200	3000	48700	42300	49500	42700
191	juv	1-note	flat	0.042	46800	2200	46100	43800	48000	43500
192	juv	1-note	flat	0.0295	47600	2200	45700	45700	48700	45300
192	juv	1-note	chevron	0.0335	47600	2200	45000	42700	48700	42700
192	juv	1-note	chevron	0.0597	52100	3700	46100	45300	53200	45000
192	juv	1-note	chevron	0.0438	49800	1800	45000	44200	51000	44200
192	juv	1-note	chevron	0.043	49500	2200	44600	44600	50200	44200
193	juv	1-note	chevron	0.034	49800	1800	45700	45300	51000	45300
193	juv	1-note	chevron	0.0603	49800	5200	46800	45300	57300	45300
193	juv	1-note	flat	0.0242	49800	2600	48000	47600	51000	47600
193	juv	1-note	flat	0.02	47600	2200	45700	45700	48300	45300
193	juv	1-note	chevron	0.0425	49500	4100	44600	44600	51300	44200
193	juv	1-note	chevron	0.0513	55100	1800	45300	44600	56200	44200
193	juv	1-note	chevron	0.0456	55100	2600	44200	44600	55800	43800
193	juv	1-note	flat	0.026	47600	2200	46100	45700	48300	45300
193	juv	1-note	chevron	0.0605	49800	2600	45700	45300	50600	45300
193	juv	1-note	chevron	0.0668	56200	5600	44600	46500	59200	44200
193	juv	1-note	chevron	0.0668	56200	5600	44200	46100	59200	44200
193	juv	1-note	chevron	0.0839	48300	4100	45000	45000	55500	44200
193	juv	1-note	chevron	0.0382	50600	5200	45000	45000	56200	45000
193	juv	1-note	flat	0.0199	48700	1800	48000	46800	49800	46800
193	juv	1-note	chevron	0.0365	49800	4100	46500	45700	55500	45700
193	juv	1-note	chevron	0.025	49800	3000	44200	45000	51000	44200
194	juv	3-note down-up	chevron	0.1002	39000	2600	45700	45300	57700	32200
194	juv	3-note down-up	chevron	0.0893	39300	3000	45000	43500	55800	32200
194	juv	1-note	chevron	0.0577	48300	5200	45300	44200	54000	43800
194	juv	3-note down-up	chevron	0.0757	39000	2200	45300	42000	56200	33000
194	juv	1-note	chevron	0.0602	49100	3700	45000	42700	49800	43100
194	juv	1-note	chevron	0.0592	49100	3700	45700	43800	49800	43800
194	juv	3-note down-up	chevron	0.0752	33700	3700	45700	42700	57300	31100
194	juv	3-note down-up	chevron	0.0775	34500	2600	45000	43800	57700	31800
194	juv	3-note down-up	chevron	0.1087	32600	3700	44600	45700	55500	32200
194	juv	3-note down-up	chevron	0.0857	39700	2600	42300	45000	56600	31500
194	juv	3-note down-up	chevron	0.0935	39700	2200	43800	40500	55500	30000
194	juv	3-note down-up	chevron	0.1065	39300	3000	41200	38600	57300	30300
194	juv	3-note down-up	chevron	0.114	31500	5200	42000	40100	48000	30000
194	juv	3-note down-up	chevron	0.0586	32600	4100	43100	39300	48700	28100
194	juv	3-note down-up	chevron	0.0763	30700	2200	41200	40500	48000	29200
194	juv	1-note	chevron	0.056	46800	4500	41200	40800	47600	40800
194	juv	1-note	chevron	0.0553	47600	4800	42300	41200	48000	41600
194	juv	1-note	flat	0.033	48700	1800	47600	46100	49800	45700
194	juv	1-note	chevron	0.0465	47200	2600	45300	42300	48300	42000
194	juv	1-note	chevron	0.0437	46800	2200	44600	42000	48300	42000
194	juv	1-note	flat	0.048	45700	2200	45000	41600	46800	41600
677	ad	1-note	short	0.0023	40800	3000	39750	39750	41625	39375
677	ad	1-note	short	0.0035	42300	3000	42375	40875	42750	40875
677	ad	1-note	flat	0.007	64500	2600	61875	62625	65625	61875
677	ad	1-note	upward	0.0221	67100	10100	65250	75750	75750	64875
677	ad	1-note	downward	0.0121	57700	4500	55100	46100	58800	46100
677	ad	3-note down-up	complex	0.037	49800	5600	60750	60000	70500	48000
677	ad	2-note up	downward	0.0142	20600	3000	21750	18375	23625	18750
677	ad	1-note	flat	0.0118	61100	3000	58500	60750	61875	58875
677	ad	1-note	upward	0.0097	66000	7800	59250	64875	65625	59625
677	ad	3-note down-up	chevron	0.0555	58500	7800	58500	66700	75000	54000
677	ad	multi-note	chevron	0.046	58100	6300	61100	48300	75000	47200
677	ad	multi-note	chevron	0.0147	49100	10800	46500	43875	70125	44625
677	ad	1-note	flat	0.0168	60000	3300	57000	59625	60375	56625
677	ad	1-note	upward	0.016	66000	3000	60375	67125	67125	59625
677	ad	multi-note	downward	0.0261	66000	4100	48750	57375	68625	43500
677	ad	multi-note	chevron	0.0381	48700	4100	57375	40125	75375	40500
677	ad	1-note	short	0.003	49800	7100	48000	51750	51375	48000
677	ad	1-note	short	0.0032	47600	6700	52500	43500	52875	44250
677	ad	2-note up	downward	0.0115	59600	5200	45750	53250	66000	45375
677	ad	1-note	flat	0.0159	37800	2200	38250	34875	38250	34875
677	ad	1-note	flat	0.0277	43100	1800	41250	39375	43500	39375
677	ad	1-note	downward	0.0085	46800	5600	51750	43125	51375	42750
607	ad	3-note up-down	flat	0.039	41200	2200	42000	40875	59625	39375
607	ad	2-note up	flat	0.0283	43100	1800	43100	64100	64100	42700
607	ad	1-note	short	0.004	54700	2600	52500	55875	55875	52875
607	ad	2-note down	upward	0.0083	54700	3000	61800	55800	72300	52800
607	ad	1-note	short	0.0038	54700	2600	52875	56250	56250	52500
607	ad	1-note	upward	0.0045	55500	2600	48375	57000	57000	48750
607	ad	3-note down-up	downward	0.0112	53200	19500	65625	18375	65250	18375
607	ad	1-note	downward	0.0081	59200	21300	66000	46875	66375	46500
607	ad	1-note	chevron	0.0128	48700	8600	48750	36000	51000	35250
607	ad	1-note	downward	0.0044	57000	16500	66000	51375	66375	50625
607	ad	1-note	short	0.0033	59200	13800	54375	65250	65250	54750
607	ad	1-note	short	0.0035	59600	20200	67500	23625	67500	24375
607	ad	1-note	flat	0.0085	82800	4100	81375	85875	85875	81000
607	ad	2-note down	complex	0.0585	84700	7100	85500	60750	93375	60375
607	ad	multi-note	chevron	0.0221	43500	4500	54750	40500	69375	40125
607	ad	1-note	upward	0.0045	48700	2600	46125	50250	50250	46125
607	ad	1-note	flat	0.0315	55800	1800	52875	53250	55875	52875
607	ad	1-note	flat	0.0259	54700	1800	54000	55500	55500	53625
607	ad	multi-note	complex	0.0765	39700	28800	56250	45000	64875	37875
645	ad	1-note	flat	0.0393	57300	3000	52875	56625	58125	53250
645	ad	1-note	upward	0.0155	58800	4100	56250	69750	69750	57000
645	ad	1-note	upward	0.0045	52800	3000	43875	52875	52875	43875
645	ad	1-note	chevron	0.0057	57700	3000	53250	57375	58125	53625
645	ad	1-note	upward	0.0119	68200	3300	56625	68625	68625	56625
645	ad	1-note	upward	0.0155	54300	6300	51375	63375	63375	51750
645	ad	2-note down	flat	0.0358	57700	4500	55500	63375	68625	50625
645	ad	1-note	upward	0.0171	58100	13800	42000	62625	62625	42375
645	ad	1-note	chevron	0.0392	43100	3000	42750	39000	64125	38625
645	ad	2-note down	upward	0.0108	51700	9000	54375	57750	68250	49500
645	ad	1-note	upward	0.0072	53600	5600	49875	54750	54750	49875
645	ad	1-note	downward	0.0065	52500	4100	53250	47250	53625	47625
645	ad	2-note down	complex	0.0918	52800	25800	51000	68200	68200	48000
645	ad	1-note	complex	0.0155	52500	10100	56250	57750	58125	50250
645	ad	2-note down	flat	0.0284	58100	3300	57300	42300	59200	42000
645	ad	1-note	chevron	0.035	57700	6000	52500	58500	58500	52500
645	ad	1-note	flat	0.0075	57700	3300	55875	59250	59250	55875
645	ad	2-note down	downward	0.0135	42700	4500	47625	37125	48375	36750
645	ad	1-note	complex	0.3543	58100	10500	53250	59250	68250	51375
645	ad	multi-note	complex	0.1398	61800	4500	53250	36375	70875	36375
645	ad	1-note	chevron	0.0427	58500	3300	55500	52125	62625	52125
645	ad	1-note	upward	0.0798	53600	1800	52800	59200	59200	51000
645	ad	1-note	complex	0.0473	59600	3000	58125	59625	61500	53250
670	ad	2-note down	flat	0.0301	55100	1800	70125	55875	72750	53250
670	ad	1-note	downward	0.0153	61100	24300	78375	42375	78375	42000
670	ad	1-note	short	0.0025	70500	4500	73875	69375	73875	70125
670	ad	1-note	upward	0.0165	65600	1800	64500	68625	70500	64500
670	ad	1-note	short	0.0037	71600	5200	70500	69375	75000	69750
670	ad	1-note	short	0.0027	66700	10800	69000	64125	71625	64125
670	ad	1-note	short	0.0035	63700	3000	63000	56250	64500	55500
670	ad	1-note	chevron	0.0098	67800	2600	63000	56250	69000	55875
670	ad	1-note	short	0.0027	64100	5200	65250	57750	65625	57375
670	ad	1-note	chevron	0.007	61800	4800	58875	50625	63375	51000
670	ad	1-note	chevron	0.0155	69700	3000	64125	57000	70875	57375
670	ad	1-note	chevron	0.0247	70800	4100	70125	65250	83625	64500
670	ad	1-note	chevron	0.0043	73500	9700	64875	38625	76500	39375
670	ad	1-note	chevron	0.0163	63000	3000	59625	51750	63750	51750
670	ad	1-note	chevron	0.0069	62600	3000	61125	57375	63375	57000
670	ad	1-note	short	0.0025	67800	5200	70875	52875	70500	52875
670	ad	1-note	short	0.004	63300	5200	59250	53625	65625	53625
670	ad	2-note down	downward	0.005	62600	2600	63375	50625	63750	51000
670	ad	1-note	chevron	0.0082	67800	18300	60750	51375	70875	51375
670	ad	1-note	chevron	0.0188	67100	11200	58500	50625	68625	50625
670	ad	1-note	flat	0.036	63700	1800	57750	56250	63750	55875
670	ad	1-note	chevron	0.0121	78000	11600	58500	53250	79125	52875
670	ad	1-note	downward	0.0167	59200	3700	58500	51375	60000	50625
670	ad	1-note	downward	0.0132	58100	4100	58125	46875	59250	47250
670	ad	1-note	complex	0.0844	67500	2200	57375	43875	76125	44250
670	ad	1-note	chevron	0.0076	57700	28800	70875	47250	81375	47625
670	ad	multi-note	chevron	0.0558	76100	8600	68625	57375	79125	49125
670	ad	1-note	short	0.0033	52800	4100	51000	69000	69000	51000
670	ad	1-note	chevron	0.007	68200	7100	63375	64125	73500	62625
670	ad	1-note	flat	0.0165	61800	3000	61500	56250	63000	57000
670	ad	1-note	downward	0.019	58800	2200	57750	51750	59625	52125
670	ad	1-note	chevron	0.0157	58800	7500	57000	49125	61125	49500
670	ad	1-note	complex	0.0448	70500	7100	60375	60375	76125	60750
670	ad	1-note	downward	0.0064	64100	27000	68625	37500	82875	37875
670	ad	1-note	chevron	0.015	70500	5600	59250	52125	76125	52125
670	ad	1-note	chevron	0.0082	63000	7100	59625	53625	66375	54000
670	ad	1-note	chevron	0.0492	67800	3000	58875	49500	68625	49875
670	ad	1-note	chevron	0.0121	61500	6000	59250	49125	62625	49125
670	ad	1-note	downward	0.0095	57300	3700	57375	42750	58500	42375
670	ad	1-note	downward	0.008	57300	3300	57750	45750	57375	46500
670	ad	multi-note	chevron	0.0405	77600	19800	58875	42000	100125	42000
670	ad	1-note	chevron	0.0055	67800	10500	58500	54000	69300	54000
670	ad	2-note up	chevron	0.0597	63700	3700	42700	57000	74600	42300
670	ad	1-note	chevron	0.0223	67800	8600	59250	56250	69000	56250
670	ad	1-note	chevron	0.0065	63300	6000	58875	52875	64875	52875
670	ad	1-note	short	0.0033	56200	1800	56625	55875	56250	55875
670	ad	1-note	chevron	0.0176	63000	27700	75375	54750	91500	53250
670	ad	1-note	chevron	0.008	69700	13100	64500	65625	87000	64875
670	ad	1-note	downward	0.0287	63300	3300	63000	56625	66375	57375
670	ad	1-note	short	0.0032	60300	4100	58125	60375	62250	57000
670	ad	1-note	downward	0.0047	57700	7100	63375	56625	63750	56625
670	ad	1-note	flat	0.0176	58800	2600	59250	56250	59625	55875
670	ad	1-note	downward	0.0053	53600	7100	55125	43500	55125	42750
670	ad	1-note	flat	0.0105	52800	1800	51375	50625	53250	50625
670	ad	1-note	downward	0.0095	54700	8600	55875	42000	55875	42375
670	ad	1-note	flat	0.0075	57000	1800	57000	56625	57000	57000
670	ad	1-note	downward	0.0045	51000	6700	53250	42375	52500	42000
670	ad	1-note	chevron	0.0119	67500	17600	63375	44250	78375	44250
670	ad	1-note	chevron	0.0084	69000	17600	60375	43875	80625	43500
670	ad	2-note up	chevron	0.0098	69000	7800	42375	57000	73125	42750
670	ad	1-note	downward	0.0061	62200	3300	62625	49125	63750	49500
670	ad	1-note	flat	0.0193	59200	3700	58875	52125	60375	52500
670	ad	1-note	flat	0.0114	54700	2600	53625	50625	55500	50625
670	ad	3-note down-up	chevron	0.0874	75700	5600	60750	58875	79875	50625
670	ad	3-note up-down	chevron	0.0385	78700	26600	61500	52800	96375	52800
670	ad	1-note	chevron	0.0133	61100	12700	54375	57375	74250	53625
670	ad	1-note	flat	0.0131	58800	4500	60750	53625	60750	53250
670	ad	1-note	chevron	0.0163	58500	9000	57000	48750	61125	48000
670	ad	1-note	chevron	0.0077	63700	13100	58500	52875	66375	52875
670	ad	1-note	short	0.0038	62200	2200	63750	56250	63750	55875
670	ad	1-note	chevron	0.0633	68200	2200	58125	53625	69750	53625
670	ad	1-note	chevron	0.0137	62600	2200	58500	56250	63375	56250
670	ad	1-note	chevron	0.0173	63000	11200	58125	50625	67500	50625
670	ad	1-note	flat	0.0158	57700	3300	57375	52125	58125	51750
670	ad	1-note	chevron	0.0288	65200	4100	61875	48000	66375	48000
670	ad	3-note down-up	complex	0.0794	70100	31800	68250	62625	84375	52500
670	ad	1-note	chevron	0.0665	67800	2200	57000	56625	71250	55875
670	ad	1-note	downward	0.0065	63000	22100	74250	45375	73875	44625
670	ad	2-note up	chevron	0.0146	48700	2200	42750	57750	67500	42375
670	ad	1-note	short	0.0029	63000	2200	61875	60000	63375	58875
670	ad	1-note	flat	0.0091	62600	2600	62625	57750	63750	58125
670	ad	1-note	downward	0.006	58800	4500	59625	51375	60000	51000
670	ad	2-note up	chevron	0.0168	47600	1800	42750	56250	62625	42750
670	ad	1-note	short	0.0035	54300	8600	55875	44250	56250	45000
670	ad	1-note	flat	0.0289	60300	3300	58125	57375	61125	57375
670	ad	2-note up	chevron	0.0283	68200	3700	42375	52500	69750	42375
670	ad	1-note	chevron	0.0357	61800	4800	62625	51375	68250	51000
670	ad	2-note up	chevron	0.0101	61800	6300	42375	52500	63000	42375
670	ad	1-note	downward	0.0131	78300	21000	103125	76500	103875	76125
670	ad	1-note	chevron	0.0083	58500	28100	67500	49125	76875	49500
700	ad	2-note down	downward	0.004	49800	9000	55125	65625	74250	48375
700	ad	1-note	downward	0.0077	77600	15300	63375	90750	90750	63375
700	ad	1-note	short	0.0017	58500	3700	60000	58125	59250	58125
700	ad	1-note	upward	0.0051	74600	7800	62625	91125	91125	62625
700	ad	2-note down	complex	0.0475	61800	7100	56625	49125	76875	48375
700	ad	2-note down	chevron	0.019	48300	1800	67500	47250	76875	47625
700	ad	2-note up	upward	0.0065	60000	12300	54750	105000	105375	54750
700	ad	2-note up	upward	0.026	58100	3000	55125	104250	104250	50625
700	ad	1-note	short	0.0034	68600	12700	53625	77250	77250	54000
700	ad	1-note	upward	0.0064	67500	7500	60000	69000	69000	60375
700	ad	1-note	short	0.0018	108300	6300	97500	113250	113250	97875
700	ad	2-note up	flat	0.0187	94100	5200	40875	94875	97500	41250
700	ad	1-note	upward	0.0161	61100	8600	56250	75375	77625	56250
700	ad	1-note	complex	0.0244	65200	9700	57750	56250	66750	47250
769	ad	1-note	downward	0.0327	39000	4100	39375	27375	40125	27375
769	ad	1-note	chevron	0.0295	38200	3300	37125	25875	39375	25875
769	ad	1-note	chevron	0.0247	34500	5200	30750	25875	35625	24750
769	ad	1-note	chevron	0.0189	37100	3700	30750	28875	38250	28125
769	ad	1-note	chevron	0.0298	45300	2600	37125	32250	46500	32625
769	ad	1-note	chevron	0.0045	59200	3000	58125	55500	59625	55125
769	ad	3-note up-down	chevron	0.0142	65200	9000	58500	55875	99000	55875
769	ad	1-note	upward	0.021	65600	2200	61125	70875	70875	61125
769	ad	2-note up	chevron	0.008	78700	6700	69000	77600	111700	68200
769	ad	2-note up	chevron	0.0214	83200	25500	64875	78750	112875	65250
769	ad	multi-note	complex	0.1809	60300	10800	71625	79875	92625	50250
769	ad	1-note	flat	0.0045	52100	2200	51750	50250	52500	51000
769	ad	1-note	chevron	0.0178	55800	5600	52500	50250	56250	49875
769	ad	1-note	flat	0.03	52800	3300	50625	49875	53625	49125
769	ad	2-note up	complex	0.1218	59200	8200	51375	78375	84000	50625
769	ad	1-note	upward	0.0047	59200	2200	52125	58875	59625	52125
769	ad	1-note	flat	0.0137	72300	3000	70875	70500	73875	70500
769	ad	2-note down	flat	0.005	51700	3000	72375	49500	74250	49125
769	ad	1-note	chevron	0.0073	53600	3300	51375	49875	54000	49875
769	ad	1-note	flat	0.0045	52100	1800	51000	51000	52500	50625
769	ad	1-note	chevron	0.017	76100	5600	71625	71250	76875	70875
769	ad	2-note down	complex	0.074	54000	4500	75750	51000	81750	49875
769	ad	1-note	flat	0.0233	53200	2200	52875	50625	54000	50625
769	ad	3-note down-up	chevron	0.0355	63700	4500	71625	74625	84750	60375
769	ad	2-note down	chevron	0.0187	53200	5600	70500	47250	76500	47625
769	ad	2-note down	flat	0.1197	58800	2200	72375	59250	79125	52875
769	ad	1-note	flat	0.0043	54700	1800	54000	54750	54750	54000
769	ad	1-note	flat	0.0273	54700	3300	51750	50625	55875	50625
697	ad	1-note	upward	0.0054	58100	2600	48375	57750	58875	47625
697	ad	1-note	chevron	0.0094	65600	6300	57000	53250	67125	53250
697	ad	1-note	short	0.0034	63000	2600	55125	53250	64125	54000
697	ad	1-note	chevron	0.0062	58800	4100	51750	54000	61125	51750
697	ad	1-note	chevron	0.005	57700	2200	51375	51000	58500	51375
697	ad	1-note	chevron	0.0078	49800	4500	46875	44625	50250	45375
697	ad	1-note	short	0.003	46800	2200	46875	45375	47625	45375
697	ad	1-note	flat	0.0382	65600	3000	58500	66000	66000	58125
697	ad	1-note	upward	0.0065	67500	4800	61875	69750	70500	61875
697	ad	1-note	upward	0.0042	60700	4100	57750	60375	61500	57375
697	ad	1-note	upward	0.0046	45300	2200	39375	44250	45375	39375
697	ad	2-note up	chevron	0.0312	95600	2600	49500	95625	97500	49125
697	ad	1-note	short	0.003	57300	6700	56250	73875	73875	55875
697	ad	1-note	short	0.0036	58800	15000	57375	66000	66000	57750
697	ad	1-note	short	0.004	53600	2600	45000	54375	54375	45375
697	ad	1-note	downward	0.0046	55100	4500	57375	44625	57375	44625
697	ad	2-note down	upward	0.0108	55500	6000	61500	60000	65625	50250
697	ad	1-note	upward	0.0108	56200	2200	51000	55875	57000	51000
697	ad	3-note up-down	chevron	0.0592	55800	2200	50625	53625	100500	51000
697	ad	1-note	downward	0.0097	97500	4500	97125	89250	99750	88500
697	ad	2-note down	flat	0.0571	56200	2600	55875	55500	61125	45000
697	ad	1-note	short	0.0038	46500	2600	45375	46500	46500	45000
697	ad	1-note	upward	0.0407	55500	4100	46875	64125	68625	46500
697	ad	1-note	chevron	0.0393	64800	4800	46875	49875	66375	46500
697	ad	1-note	upward	0.012	67100	3700	65625	73125	73125	65625
697	ad	1-note	chevron	0.0043	64100	4100	57750	48000	64875	48750
697	ad	1-note	flat	0.0117	55500	1800	53625	54000	55875	54000
697	ad	1-note	flat	0.0243	58500	3000	55125	56250	59250	54750
697	ad	1-note	chevron	0.0245	58800	4500	53250	50625	60375	50625
697	ad	1-note	flat	0.066	65200	2200	57750	64125	66000	58125
697	ad	1-note	flat	0.0212	66300	2600	61875	65250	67125	61875
697	ad	1-note	upward	0.0092	57700	3300	56600	61800	63700	56600
697	ad	1-note	chevron	0.0101	66000	2200	56625	56250	66375	57000
697	ad	1-note	short	0.0027	58500	3000	56625	58875	58875	56625
697	ad	1-note	flat	0.011	54300	4500	54750	54750	56250	52875
697	ad	1-note	short	0.0022	52500	4500	47625	52125	52125	47625
